# Supplementary material for: Carimas: An Extensive Medical Imaging Data Processing Tool for Research
Source: J Digit Imaging. 2023 Apr 27;36(4):1885–93. doi: 10.1007/s10278-023-00812-1 (PMC10406992; doi:10.1007/s10278-023-00812-1)
Supplement: Supplementary file 1 — Supplementary file1 (ZIP 62 MB) [file 10278_2023_812_MOESM1_ESM.zip]

Archive with 1 entries (1 files):
- annotation_tutorial.mp4
